# Supplementary material for: TUM4Health, a holistic student health promotion program. Screening of cardiovascular risk factors in university students
Source: Front Cardiovasc Med. 2024 Nov 27;11:1428457. doi: 10.3389/fcvm.2024.1428457 (PMC11632104; doi:10.3389/fcvm.2024.1428457)
Supplement: Supplementary file 1 [file Table1.xlsx]

## Sheet: Heat-Map
			Anthropometrie					Blood Pressure					Physician						Lung Function			CPET							Motor Performance
			Size [cm]	Mass [kg]	BMI [kg/m^2]	Fat Tissue [%]	Skeletal muscle [kg]	systole in Rest [mmHg]	diastole Rest [mmHg]	Central systole in Rest [mmHg]	Central diastole in Rest [mmHg]	Pulswave m/s	ECG in Rest	ECG under exercise	cardiac ultrasound	CV prevalence	smoker	LVPWd [mm]	IVC [% norm norm]	FVC [% norm value]	FEV [% norm value]	Vo2peak [ml/min/kg]	VO2peak [l/min]	VO2peak [% norm value]	HR max	Pmax [W]	Systole max [mmHg]	Diastole max [mmHg]	CMJ [cm]	DJ [cm]	Handgrip strength [kg]	Tapping	Standing longjump [cm]	Plank [s]
	Anthropometrie	Size [cm]	1	0.787	0.252	-0.567	0.832	0.358	0.0217013	0.355	0.00980819	0.478	0.0105768	0.0194874	0.0058446	0.0452005	0.0693384	0.258	0.0308623	0.197	0.127	0.368	0.742	-0.0261917	0.0406614	0.735	0.369	0.0179158	0.542	0.231	0.669	0.226	0.464	0.0606474
		Mass [kg]	0.787	1	0.789	-0.281	0.881	0.412	0.0513443	0.45	0.0431254	0.575	-0.0277751	-0.0158299	0.00528855	0.0180416	0.083	0.349	0.157	0.317	0.191	0.202	0.757	0.0243697	0.0109941	0.707	0.341	0.0486972	0.534	0.187	0.75	0.284	0.4	0.00814136
		BMI [kg/m^2]	0.252	0.789	1	0.139	0.559	0.29	0.0527535	0.352	0.0509117	0.428	-0.0627622	-0.0543002	0.00970991	-0.0155997	0.0574528	0.279	0.217	0.299	0.168	-0.0386764	0.457	0.086	-0.00713332	0.393	0.185	0.0616246	0.288	0.0631127	0.479	0.21	0.159	-0.0376198
		Fat Tissue [%]	-0.567	-0.281	0.139	1	-0.592	-0.279	0.0390487	-0.247	0.0584753	-0.307	-0.046915	-0.0495216	-0.0607226	0.00984384	0.0229811	-0.122	0.032729	-0.112	-0.104	-0.641	-0.598	0.0153093	0.0348551	-0.576	-0.312	-0.0283647	-0.659	-0.412	-0.549	-0.188	-0.549	-0.357
		Skeletal muscle [kg]	0.832	0.881	0.559	-0.592	1	0.428	0.0140292	0.434	0.00208174	0.559	0.00241163	0.00628718	0.0254751	0.000362532	0.0719247	0.312	0.093	0.282	0.174	0.407	0.822	0.0210025	-0.0217725	0.777	0.357	0.0345964	0.693	0.307	0.811	0.294	0.532	0.161
	Blood Pressure	systole in Rest [mmHg]	0.358	0.412	0.29	-0.279	0.428	1	0.512	0.775	0.488	0.735	-0.0567222	-0.0295012	0.020784	0.00706334	0.0157451	0.147	-0.0117803	0.12	0.028935	0.226	0.399	-0.0587155	0.106	0.365	0.343	0.173	0.47	0.337	0.425	0.192	0.377	0.138
		diastole Rest [mmHg]	0.0217013	0.0513443	0.0527535	0.0390487	0.0140292	0.512	1	0.521	0.924	0.372	-0.0738225	-0.0542773	0.0266279	0.0302341	0.0441982	0.088	-0.0412738	0.0356516	-0.0381462	-0.028549	0.0159598	-0.0678622	0.096	0.00357554	0.136	0.157	0.098	0.161	0.0689294	0.107	-0.0210308	0.0426615
		Central systole in Rest [mmHg]	0.355	0.45	0.352	-0.247	0.434	0.775	0.521	1	0.546	0.847	-0.0802648	-0.0677081	0.06629	0.03739	-0.0176529	0.179	0.0664308	0.153	0.0615893	0.217	0.424	-0.0247197	0.105	0.381	0.346	0.136	0.437	0.313	0.412	0.174	0.321	0.0944597
		Central diastole in Rest [mmHg]	0.0098082	0.0431254	0.0509117	0.0584753	0.00208174	0.488	0.924	0.546	1	0.363	-0.091	-0.0771845	0.0257409	0.0611058	0.0431441	0.0833225	-0.051668	-0.024337	-0.0757219	-0.0838399	-0.0237761	-0.136	0.121	-0.0247285	0.122	0.167	0.0783687	0.117	0.0276155	0.073414	0.00503643	0.0437009
		Pulswave m/s	0.478	0.575	0.428	-0.307	0.559	0.735	0.372	0.847	0.363	1	-0.0273631	-0.0105087	0.0411455	0.0148641	-0.0153652	0.233	0.097	0.214	0.113	0.259	0.53	0.00340412	0.0920668	0.491	0.389	0.0854636	0.48	0.283	0.53	0.214	0.378	0.0767167
	Physician	ECG in Rest	0.0105768	-0.0277751	-0.0627622	-0.046915	0.00241163	-0.0567222	-0.0738225	-0.0802648	-0.091	-0.0273631	1	0.865	0.098	0.00964498	0.0216127	0.0157188	-0.0719293	-0.109	-0.102	0.0714008	0.0354705	-0.0139582	0.0799162	0.0394794	0.0961368	-0.0152047	-0.0376963	-0.0436254	-0.0466619	0.00735264	-0.0411539	-0.0685761
		ECG under exercise	0.0194874	-0.0158299	-0.0543002	-0.0495216	0.00628718	-0.0295012	-0.0542773	-0.0677081	-0.0771845	-0.0105087	0.865	1	0.0587441	0.040482	0.00908985	-0.00199394	-0.0574965	-0.09	-0.0808755	0.0553882	0.0203576	-0.0263621	0.0483981	0.0256362	0.121	-0.0623479	-0.0302827	-0.0790697	-0.0420538	0.00203194	-0.0149612	-0.0472804
		cardiac ultrasound	0.0058446	0.00528855	0.00970991	-0.0607226	0.0254751	0.020784	0.0266279	0.06629	0.0257409	0.0411455	0.098	0.0587441	1	0.109	-0.00752297	0.0133249	0.0662853	0.0625654	0.0283972	0.112	0.0639481	0.05656	-0.0200705	0.099	0.108	0.0125477	0.0416857	-0.0418344	0.0230407	0.103	0.0894434	0.0355443
		CV prevalence	0.0452005	0.0180416	-0.0155997	0.00984384	0.000362532	0.00706334	0.0302341	0.03739	0.0611058	0.0148641	0.00964498	0.040482	0.109	1	-0.0126476	-0.0350524	-0.0346185	-0.0396327	-0.087	-0.00592899	0.0141542	-0.0201153	0.0365166	0.016084	0.0330819	-0.0401253	0.0130545	-0.0156973	0.00612489	0.050964	0.0513845	0.078566
		smoker	0.0693384	0.083	0.0574528	0.0229811	0.0719247	0.0157451	0.0441982	-0.0176529	0.0431441	-0.0153652	0.0216127	0.00908985	-0.00752297	-0.0126476	1	0.0214276	0.00863688	0.0275114	0.0267886	-0.0659166	0.00270589	-0.0566961	0.0131795	-0.0117763	0.0820577	0.0482313	0.00873403	-0.0252061	0.0239271	0.055259	0.00562536	-0.0642347
		LVPWd [mm]	0.258	0.349	0.279	-0.122	0.312	0.147	0.088	0.179	0.0833225	0.233	0.0157188	-0.00199394	0.0133249	-0.0350524	0.0214276	1	0.0293292	0.104	0.0623819	0.116	0.287	0.0281915	-0.0342013	0.282	0.126	0.0714155	0.217	0.132	0.267	0.151	0.232	0.102466
	Lung Function	IVC [% norm value]	0.0308623	0.157	0.217	0.032729	0.093	-0.0117803	-0.0412738	0.0664308	-0.051668	0.097	-0.0719293	-0.0574965	0.0662853	-0.0346185	0.00863688	0.0293292	1	0.899	0.71	0.0396707	0.114	0.331	-0.0748899	0.157	0.0984037	0.056526	0.0167404	-0.0333921	0.055811	0.0486248	0.00438588	0.0224009
		FVC [% norm value]	0.197	0.317	0.299	-0.112	0.282	0.12	0.0356516	0.153	-0.024337	0.214	-0.109	-0.09	0.0625654	-0.0396327	0.0275114	0.104	0.899	1	0.761	0.149	0.286	0.267	-0.0352559	0.322	0.198	0.091361	0.184	0.0875255	0.228	0.136	0.116	0.103668
		FEV [% norm value]	0.127	0.191	0.168	-0.104	0.174	0.028935	-0.0381462	0.0615893	-0.0757219	0.113	-0.102	-0.0808755	0.0283972	-0.087	0.0267886	0.0623819	0.71	0.761	1	0.143	0.201	0.224	-0.00526809	0.247	0.165	0.0883013	0.0947524	-0.0235338	0.12	0.06945	0.0636664	0.0840604
	CPET	Vo2peak [ml/min/kg]	0.368	0.202	-0.0386764	-0.641	0.407	0.226	-0.028549	0.217	-0.0838399	0.259	0.0714008	0.0553882	0.112	-0.00592899	-0.0659166	0.116	0.0396707	0.149	0.143	1	0.778	0.549	0.19	0.73	0.272	-0.0410149	0.542	0.422	0.438	0.128	0.407	0.404
		VO2peak [l/min]	0.742	0.757	0.457	-0.598	0.822	0.399	0.0159598	0.424	-0.0237761	0.53	0.0354705	0.0203576	0.0639481	0.0141542	0.00270589	0.287	0.114	0.286	0.201	0.778	1	0.359	0.147	0.945	0.396	0.013072	0.698	0.397	0.759	0.271	0.526	0.272
		VO2peak [% norm value]	-0.0261917	0.0243697	0.086	0.0153093	0.0210025	-0.0587155	-0.0678622	-0.0247197	-0.136	0.00340412	-0.0139582	-0.0263621	0.05656	-0.0201153	-0.0566961	0.0281915	0.331	0.267	0.224	0.549	0.359	1	0.159	0.368	0.0703924	-0.0823241	-0.0214704	0.0934108	-0.0359892	-0.123	-0.0467566	0.185
		HR max	0.0406614	0.0109941	-0.00713332	0.0348551	-0.0217725	0.106	0.096	0.105	0.121	0.0920668	0.0799162	0.0483981	-0.0200705	0.0365166	0.0131795	-0.0342013	-0.0748899	-0.0352559	-0.00526809	0.19	0.147	0.159	1	0.177	0.053488	-0.0843274	0.10513	0.133	-0.0122593	0.061641	0.0699318	-0.046116
		Pmax [W]	0.735	0.707	0.393	-0.576	0.777	0.365	0.00357554	0.381	-0.0247285	0.491	0.0394794	0.0256362	0.099	0.016084	-0.0117763	0.282	0.157	0.322	0.247	0.73	0.945	0.368	0.177	1	0.417	0.0040119	0.653	0.34	0.729	0.268	0.49	0.27
		Systole max [mmHg]	0.369	0.341	0.185	-0.312	0.357	0.343	0.136	0.346	0.122	0.389	0.0961368	0.121	0.108	0.0330819	0.0820577	0.126	0.0984037	0.198	0.165	0.272	0.396	0.0703924	0.053488	0.417	1	0.373	0.351	0.15	0.319	0.152	0.349	0.274
		Diastole max [mmHg]	0.0179158	0.0486972	0.0616246	-0.0283647	0.0345964	0.173	0.157	0.136	0.167	0.0854636	-0.0152047	-0.0623479	0.0125477	-0.0401253	0.0482313	0.0714155	0.056526	0.091361	0.0883013	-0.0410149	0.013072	-0.0823241	-0.0843274	0.0040119	0.373	1	0.0893137	0.0563948	0.0894337	0.109797	0.053044	0.159
	motor Performance	CMJ Höhe [cm]	0.542	0.534	0.288	-0.659	0.693	0.47	0.098	0.437	0.0783687	0.48	-0.0376963	-0.0302827	0.0416857	0.0130545	0.00873403	0.217	0.0167404	0.184	0.0947524	0.542	0.698	-0.0214704	0.10513	0.653	0.351	0.0893137	1	0.608	0.689	0.379	0.71	0.274
		DJ Höhe [cm]	0.231	0.187	0.0631127	-0.412	0.307	0.337	0.161	0.313	0.117	0.283	-0.0436254	-0.0790697	-0.0418344	-0.0156973	-0.0252061	0.132	-0.0333921	0.0875255	-0.0235338	0.422	0.397	0.0934108	0.133	0.34	0.15	0.0563948	0.608	1	0.312	0.193	0.427	0.193
		Handgripstrength [kg]	0.669	0.75	0.479	-0.549	0.811	0.425	0.0689294	0.412	0.0276155	0.53	-0.0466619	-0.0420538	0.0230407	0.00612489	0.0239271	0.267	0.055811	0.228	0.12	0.438	0.759	-0.0359892	-0.0122593	0.729	0.319	0.0894337	0.689	0.312	1	0.362	0.547	0.182
		Tapping	0.226	0.284	0.21	-0.188	0.294	0.192	0.107	0.174	0.073414	0.214	0.00735264	0.00203194	0.103	0.050964	0.055259	0.151	0.0486248	0.136	0.06945	0.128	0.271	-0.123	0.061641	0.268	0.152	0.109797	0.379	0.193	0.362	1	0.277	0.0568569
		Standing longjump [cm]	0.464	0.4	0.159	-0.549	0.532	0.377	-0.0210308	0.321	0.00503643	0.378	-0.0411539	-0.0149612	0.0894434	0.0513845	0.00562536	0.232	0.00438588	0.116	0.0636664	0.407	0.526	-0.0467566	0.0699318	0.49	0.349	0.053044	0.71	0.427	0.547	0.277	1	0.309
		Plank in [s]	0.0606474	0.00814136	-0.0376198	-0.357	0.161	0.138	0.0426615	0.0944597	0.0437009	0.0767167	-0.0685761	-0.0472804	0.0355443	0.078566	-0.0642347	0.102466	0.0224009	0.103668	0.0840604	0.404	0.272	0.185	-0.046116	0.27	0.274	0.159	0.274	0.193	0.182	0.0568569	0.309	1
	BMI (Body Mass Index), IVC (Inspiratory Vital Capacity), FVC (Forced Vital Capacity), FEV (Forced Expiratory Volume), LVPWd (Left Ventricular Posterior Wall diameter), ECG (Electrocardiogram), CMJ (Counter Movement Jump), DJ (Dropjump), CV (Cardio Vascular), HR (Heart Rate), Pmax (Power Maximum) Color scale: low-color value (red - 62, 88, 172) to high-color value (blue (187, 63, 127)
